# Supplementary material for: Fluoride Concentration in Urine after Supplementation with Quelites in a Population of Adolescents
Source: Foods. 2022 Oct 3;11(19):3071. doi: 10.3390/foods11193071 (PMC9563416; doi:10.3390/foods11193071)
Supplement: Supplementary file 1 [file foods-11-03071-s001.zip]

Archive with 1 entries (1 files):
- foods-1822837-supplementary.pdf
